# Supplementary material for: In-vitro influence of the use of an erythritol powder through air polishing on the surface roughness and abrasiveness of various restorative materials
Source: PLoS One. 2022 Jul 7;17(7):e0270938. doi: 10.1371/journal.pone.0270938 (PMC9262204; doi:10.1371/journal.pone.0270938)
Supplement: S1 File — Raw data extracted from "Alicona imaging" (Alicona® InfiniteFocus–Bruker Alicona, Graz, Austria) which were used for statistical analysis. Full data availability. (XLSX) [file pone.0270938.s001.xlsx]

## Sheet:  Table 1
			in nm																								in µm
ID	Group_Maerial	group_treatment	Untreated_Ra_1	Untreated_Ra_2	Untreated_Ra_3	Untreated_Ra_4	Untreated_Ra_5	Untreated_Ra_6	Treated_Ra_1	Treated_Ra_2	Treated_Ra_3	Treated_Ra_4	Treated_Ra_5	Treated_Ra_6	Untreated_Rq_1	Untreated_Rq_2	Untreated_Rq_3	Untreated_Rq_4	Untreated_Rq_5	Untreated_Rq_6	Treated_Rq_1	Treated_Rq_2	Treated_Rq_3	Treated_Rq_4	Treated_Rq_5	Treated_Rq_6	Average removal_1	Medium removal_2	Medium removal_3
Probe1_Kompo_AF	1	AF	4.916	4.6054	5.3782	4.873	4.7541	4.6925	8.2613	8.9388	8.7344	9.3245	8.9288	8.7977	5.4651	5.4425	5.07	5.2546	5.4744	5.738	10.072	10.0332	10.379	9.7154	9.92	9.8486	9.309	9.8822	9.9648
Probe2_Kompo_AF	1	AF	5.166	4.9998	5.7788	5.4818	4.9671	5.3467	8.8928	8.8282	9.3736	8.5512	8.3745	8.3176	6.478	6.7898	7.5843	6.549	6.5129	6.4022	11.4847	10.5348	10.9196	11.1495	10.9042	11.1808	11.56	11.3731	10.8476
Probe3_Kompo_AF	1	AF	2.4512	2.5903	2.4415	3.2054	3.2502	2.9733	6.3013	7.0046	7.2167	7.0882	7.5373	6.994	3.7335	3.2906	3.092	3.2736	3.14	2.7741	8.4707	8.8126	9.0996	8.8212	9.5653	8.7068	11.198	9.7652	9.7886
Probe4_Kompo_AF	1	AF	4.4181	4.6159	5.264	4.7376	5.4318	4.9437	8.5663	8.518	8.7541	8.4648	9.0251	9.0995	5.8251	5.6679	5.702	5.659	5.983	5.845	11.0446	10.3901	10.8093	10.6491	10.466	11.3654	9.9448	9.13	9.271
Probe5_Kompo_AF	1	AF	4.6257	4.6693	5.2232	5.2992	5.0392	4.3487	8.7585	8.0346	8.7366	8.1394	8.3232	8.5053	6.0091	6.064	5.8267	5.8853	6.0444	6.3509	10.127	11.0367	10.8341	10.9169	10.9336	11.6814	11.504	12.127	11.647
Probe6_Kompo_AF	1	AF	4.2794	4.2558	4.2176	3.9283	4.2774	3.8633	7.9975	7.9898	7.9959	7.5031	7.8537	7.9679	5.103	4.9211	5.6808	4.8877	5.3013	5.2881	10.905	11.0792	10.6175	9.9552	10.3814	9.7435	12.262	11.8835	11.7886
Probe7_Kompo_AF	1	AF	7.043	7.051	7.1482	7.791	7.643	6.984	11.358	11.591	11.326	11.7713	11.3084	11.5584	9.74	9.624	9.352	9.123	8.676	8.953	15.284	14.242	14.2	14.089	14.365	14.179	11.317	11.08	11.43
Probe8_Kompo_AF	1	AF	4.8069	4.0647	4.3572	4.3382	3.4983	4.3734	8.9216	7.2485	8.1631	7.6247	8.2553	8.0085	5.4857	5.172	4.9546	5.2569	4.8259	4.7767	9.746	10.493	10.944	10.714	10.1693	9.3956	11.776	11.325	11.047
Probe9_Kompo_AF	1	AF	3.1473	2.9393	2.9922	3.5991	3.5595	3.5608	7.197	7.288	7.699	6.002	7.309	7.577	4.9164	4.0678	4.5377	3.994	4.8132	4.478	10.085	10.35	10.057	9.512	10.229	9.682	9.546	8.067	9.558
Probe10_Kompo_AF	1	AF	3.105	3.5687	4.1827	3.7652	4.0365	3.4231	7.7952	6.7441	8.2875	8.1624	7.8523	7.7769	4.306	3.942	4.156	3.927	3.992	3.817	9.212	9.1834	8.6927	9.323	9.0572	9.071	9.052	9.428	9.762
Probe1_GIZ_AF	2	AF	47.277	46.923	59.823	55.162	56.905	60.079	195.125	196.53	196.26	193.1	190.31	198.6	78.674	75.228	89.61	82.878	83.47	84.238	215.15	224.99	238.45	228.52	221.97	246.45	28.497	28.702	28.26
Probe2_GIZ_AF	2	AF	53.855	57.853	40.258	43.35	53.618	51.516	181.447	198.031	181.591	195.752	198.152	188.912	71.723	70.824	79.938	76.696	74.031	71.115	232.262	231.911	255.385	232.8	229.851	239.11	27.352	27.261	28.011
Probe3_GIZ_AF	2	AF	44.059	43.743	48.562	47.652	45.328	42.235	181.663	182.079	187.435	182.749	190.893	189.811	69.48	65.933	72.427	65.922	64.286	71.013	249.13	247.357	225.554	251.747	244.82	244.583	30.046	30.901	29.892
Probe4_GIZ_AF	2	AF	66.85	52.998	58.012	61.842	64.946	58.293	193.821	182.45	180.994	199.841	195.736	196.791	65.975	75.161	73.703	73.64	72.96	76.347	231.96	238.4	229.63	232.608	238.882	233.69	29.649	29.07	29.456
Probe5_GIZ_AF	2	AF	33.685	33.082	33.02	38.698	30.207	30.207	158.067	158.471	156.425	177.74	157.68	156.565	40.904	40.81	46.948	46.397	47.161	44.894	208.94	190.558	199.65	210.59	195.51	200.58	25.782	26.5	26.865
Probe6_GIZ_AF	2	AF	63.317	64.547	57.307	59.452	64.654	65.915	193.21	193.62	209.15	212.28	200.19	214.92	101.649	101.543	95.449	109.434	110.726	113.874	258.36	249.62	246.62	250.28	263.33	262.22	27.063	27.116	27.031
Probe7_GIZ_AF	2	AF	34.509	33.618	30.781	26.558	31.528	30.349	163.98	184.28	182.86	190.65	187.08	184.84	55.84	55.832	44.225	51.969	53.325	52.114	214.35	205.37	214.23	200.3	220.78	225.55	24.2178	23.817	24.982
Probe8_GIZ_AF	2	AF	45.915	34.033	36.419	33.78	45.078	32.687	198.65	197.12	195.21	188.29	187.44	199.54	71.86	65.014	63.719	77.603	72.033	68.817	246.36	243.29	245.56	250.47	245.24	234.44	27.555	26.99	27.377
Probe9_GIZ_AF	2	AF	32.795	31.849	30.263	31.465	25.005	25.772	178.75	178.79	183.06	163.94	175.75	180.57	51.109	56.647	49.506	49.277	37.105	35.492	204.25	205.15	211.6	195.76	207.81	219.42	24.164	25.091	24.686
Probe10_GIZ_AF	2	AF	54.496	52.206	56.947	56.698	62.442	58.564	218.858	205.368	192.496	196.284	185.619	182.298	77.665	76.746	68.077	80.95	82.02	86.8	244.351	245.141	245.408	237.719	234.151	224.507	26.993	26.653	26.658
Probe1_Keramik_AF	3	AF	35.963	33.996	38.596	34.718	33.278	33.004	37.181	38.156	39.762	36.505	35.001	35.016	61.493	58.709	64.326	54.246	54.046	52.692	67.001	62.316	67.906	59.232	58.168	56.025	0.6858	0.68958	0.68339
Probe2_Keramik_AF	3	AF	9.047	9.2943	10.123	10.342	10.802	9.8554	11.866	11.72	11.065	12.101	12.041	11.561	12.752	12.141	12.021	12.266	12.289	13.238	15.968	17.836	15.84	14.889	14.882	17.834	0.68956	0.72849	0.72816
Probe3_Keramik_AF	3	AF	9.5248	7.6583	9.4125	9.4764	9.06	9.727	10.431	11.509	11.543	11.588	11.072	10.938	13.772	12.031	13.537	12.123	14.853	13.502	16.157	16.75	17.542	17.05	19.318	18.14	0.78977	0.80561	0.70095
Probe4_Keramik_AF	3	AF	18.342	17.406	18.201	19.57	18.041	16.126	20.813	19.555	19.957	20.38	20.093	19.193	24.151	25.662	23.045	26.12	25.499	25.437	29.224	29.376	29.334	28.497	30.519	28.062	0.73106	0.72267	0.72238
Probe5_Keramik_AF	3	AF	6.3155	7.5984	6.4574	7.5867	6.3795	7.6531	9.55	9.254	9.346	9.241	9.199	9.14	8.853	9.571	9.332	8.169	9.264	9.225	13.227	14.867	14.695	13.368	14.394	14.46	0.7527	0.7388	0.77999
Probe6_Keramik_AF	3	AF	5.242	7.4013	7.4598	4.8461	5.1885	4.8111	7.5346	8.465	8.9391	6.9742	7.0804	7.9659	7.1751	11.145	9.192	7.1739	6.998	6.9599	10.0311	11.732	13.836	13.927	12.803	11.469	0.72402	0.76562	0.7088
Probe7_Keramik_AF	3	AF	12.229	14.025	13.209	9.0987	12.019	11.45	14.149	15.51	15.719	13.694	14.167	12.463	17.904	17.465	16.759	12.337	17.589	17.311	22.82	20.057	19.774	21.329	20.668	21.767	0.83129	0.62302	0.72542
Probe8_Keramik_AF	3	AF	14.421	14.341	18.213	17.515	14.817	12.853	17.134	17.209	19.127	19.424	17.378	14.212	18.377	18.956	18.956	18.533	17.97	17.538	23.035	22.709	23.357	22.203	21.531	22.583	0.7348	0.71079	0.7241
Probe9_Keramik_AF	3	AF	15.272	15.051	17.801	13.402	13.806	14.108	16.996	16.617	19.594	14.665	15.887	15.626	20.071	20.411	21.423	19.608	21.261	20.568	25.103	22.977	23.68	25.571	24.339	25.427	0.72099	0.71461	0.72099
Probe10_Keramik_AF	3	AF	17.125	15.051	14.178	17.406	14.125	14.417	19.424	18.617	16.926	18.555	15.512	17.078	28.033	23.411	20.668	25.662	22.565	22.917	31.203	32.977	26.497	29.376	25.157	26.531	0.7069	0.7171	0.7481
Probe1_Gold_AF	4	AF	4.516	4.6054	4.378	4.873	4.754	4.6925	7.5322	7.2031	8.712	7.1784	8.7169	7.6976	6.296	6.17	5.788	5.766	6.123	5.664	10.2469	10.783	11.537	10.733	10.7757	8.078	1.25055	1.24811	1.25016
Probe2_Gold_AF	4	AF	4.447	4.7477	5.7921	5.8851	6.0939	5.2292	8.657	8.458	9.515	9.708	9.905	10.038	5.6703	6.0096	6.1729	7.7421	7.7112	6.7783	11.335	10.615	12.084	11.598	12.83	11.731	1.24001	1.23829	1.21006
Probe3_Gold_AF	4	AF	10.366	9.226	8.5931	9.3991	10.054	8.6641	12.541	13.907	12.738	12.889	13.842	13.206	12.845	11.646	10.38	11.787	12.183	10.992	17.56	19.429	17.55	15.948	13.206	16.112	1.3051	1.2855	1.2851
Probe4_Gold_AF	4	AF	5.706	5.0368	5.8373	4.6026	6.5337	5.7759	8.6814	7.841	8.254	8.524	9.4649	9.9913	6.3327	6.5142	6.4014	5.8566	8.3055	6.2635	11.938	10.569	10.057	11.1603	11.037	14.924	1.3319	1.3327	1.3329
Probe5_Gold_AF	4	AF	5.8284	6.1842	6.6717	6.1005	6.876	6.0991	10.2122	8.6632	9.4977	8.8307	10.7742	9.199	6.5325	6.8969	6.9395	7.8477	7.002	7.26	10.769	11.017	12.978	11.101	12.031	12.004	1.1929	1.2239	1.3012
Probe6_Gold_AF	4	AF	5.185	4.6113	4.8171	6.4649	5.5084	5.0007	8.841	9.511	7.482	10.023	7.322	7.863	7.3219	6.1996	6.6355	6.893	6.7315	5.4353	11.522	12.894	13.264	11.406	9.515	10.601	1.26534	1.2442	1.22837
Probe7_Gold_AF	4	AF	3.8588	5.2816	5.9499	5.0342	6.1282	4.7336	7.2023	8.4953	8.3958	7.7393	8.2636	8.1324	4.0374	6.7565	7.544	6.7049	7.6427	7.8164	10.862	10.8531	10.6512	11.358	12.8408	12.7884	1.2464	1.2597	1.26712
Probe8_Gold_AF	4	AF	6.1054	7.055	6.543	6.7256	6.7931	6.7129	9.0631	9.7146	10.9634	10.209	9.9895	9.369	8.3326	9.6716	8.1252	8.4176	8.3054	8.3013	13.0313	15.729	13.547	13.114	13.174	13.747	1.39899	1.3484	1.38954
Probe9_Gold_AF	4	AF	4.7224	4.4177	4.6755	3.6876	4.5622	5.3555	7.0217	7.507	7.9724	7.5554	6.473	6.3022	5.8204	5.5879	5.6774	4.4644	5.0612	4.892	11.8592	11.0015	12.7218	10.4324	7.2606	10.7332	1.1856	1.115	1.19981
Probe10_Gold_AF	4	AF	5.969	4.034	5.138	5.84	5.747	6.001	8.419	8.693	8.241	8.539	9.053	9.05	5.498	5.938	6.21	6.91	7.241	7.246	11.026	10.291	12.228	11.404	13.819	10.427	1.1977	1.19884	1.2166
Probe1_Kompo_CL	1	CL	3.2799	3.604	4.1612	3.8591	3.5448	3.4165	15.635	14.322	12.529	14.146	14.19	13.723	4.0569	5.1101	9.7274	5.6902	4.3303	4.2291	20.299	23.829	18.149	20.949	21.049	23.038	18.296	18.229	18.973
Probe2_Kompo_CL	1	CL	4.1235	3.7149	3.7912	3.9996	4.324	4.1879	15.699	17.987	15.551	17.38	14.432	15.308	5.0625	4.6259	4.6239	4.8887	5.2514	4.9515	26.37	24.515	24.049	24.341	22.107	21.716	17.525	17.501	17.901
Probe3_Kompo_CL	1	CL	4.8394	4.4606	4.1018	4.1196	4.7949	4.6718	12.148	13.945	19.301	12.366	10.96	11.133	5.8349	5.5372	5.0459	5.0097	5.8809	5.9498	20.115	22.458	30.072	18.069	20.547	15.762	20.55	23.363	23.331
Probe4_Kompo_CL	1	CL	4.8535	4.175	4.3729	5.0587	4.2828	5.3907	15.816	18.452	16.143	14.966	14.441	15.884	6.3412	5.4521	5.4393	6.5799	5.279	6.5686	21.929	22.797	24.256	24.296	26.583	26.86	15.591	15.794	15.878
Probe5_Kompo_CL	1	CL	4.9471	4.5607	4.1324	4.9674	4.4937	5.897	15.002	15.178	15.491	13.95	13.725	15.692	6.5346	8.6279	7.5523	8.2643	8.2046	8.4887	20.522	21.883	22.082	20.169	18.785	21.832	19.277	20.118	20.367
Probe6_Kompo_CL	1	CL	3.5543	3.2566	3.0527	2.8342	3.1108	2.6395	13.268	12.224	16.428	16.904	16.661	14.977	4.3646	4.1908	3.8862	3.6052	3.9145	3.285	14.233	17.222	22.032	24.653	20.466	18.435	18.837	18.989	18.844
Probe7_Kompo_CL	1	CL	3.4548	3.1871	3.9301	3.9281	3.528	4.0307	15.829	13.415	14.3467	16.6638	17.3792	8.2778	4.1142	4.2342	4.8875	4.9352	4.3283	4.8852	20.014	18.032	19.228	23.385	22.94	13.592	18.599	18.816	18.634
Probe8_Kompo_CL	1	CL	3.3532	3.7581	5.6916	3.2187	4.1968	3.3764	13.5461	14.6744	15.376	15.57	14.681	14.029	4.1045	4.6403	4.6662	3.9634	3.9712	4.0632	17.508	21.732	19.694	20.975	19.85	19.272	18.93	19.101	18.861
Probe9_Kompo_CL	1	CL	4.7206	3.7766	4.4384	4.1939	4.4133	5.7218	17.233	12.808	11.929	12.593	12.715	14.7386	5.7627	4.8042	5.6575	5.8063	5.2114	6.1365	25.69	18.958	16.059	18.832	18.575	19.779	18.069	18.241	18.907
Probe10_Kompo_CL	1	CL	3.8417	3.7285	3.9156	3.8299	3.7842	4.8195	13.394	13.366	14.668	15.024	15.572	14.333	5.682	6.967	4.8734	5.119	5.7055	5.424	17.762	17.256	18.579	19.688	20.077	19.578	21.509	21.216	22.513
Probe1_GIZ_CL	2	CL	49.474	38.233	37.56	39.077	37.413	30.131	91.644	97.656	98.51	91.028	88.924	96.221	64.56	67.256	59.052	53.897	59.014	49.984	120.619	123.367	130.033	125.501	138.335	129.17	25.551	25.215	25.756
Probe2_GIZ_CL	2	CL	40.874	33.86	37.877	40.228	40.795	31.577	87.833	75.489	81.087	82.658	75.647	78.463	70.928	61.565	51.022	53.659	57.59	43.912	135.597	129.945	98.968	131.66	106.212	96.977	19.864	19.562	19.45
Probe3_GIZ_CL	2	CL	42.699	45.145	43.291	39.401	39.89	40.829	102.69	82.092	82.059	83.196	86.03	87.096	53.272	60.37	57.991	52.98	52.27	46.505	131.71	126.7	119.37	106.27	111.38	121.33	25.045	25.027	25.187
Probe4_GIZ_CL	2	CL	22.191	23.032	29.784	26.684	30.145	30.87	79.94	66.382	83.515	68.232	67.93	73.416	40.076	39.643	42.872	34.365	42.197	55.446	92.755	99.712	93.166	107.733	102.457	97.26	27.609	27.302	26.998
Probe5_GIZ_CL	2	CL	69.662	68.614	65.539	66.423	69.599	69.719	134.44	129.67	122.28	124.97	125.69	115.92	95.373	94.903	91.954	97.646	107.88	92.924	163.82	167.9	159.21	169.78	143.83	142.77	26.83	26.473	26.999
Probe6_GIZ_CL	2	CL	44.625	29.176	37.166	38.494	39.908	29.404	51.401	78.943	95.157	78.009	79.547	88.409	62.058	44.357	60.656	55.261	59.616	38.826	132.864	131.62	122.17	131.16	120.8	130.3	25.129	25.24	25.032
Probe7_GIZ_CL	2	CL	43.759	45.332	35.081	37.317	39.36	39.89	83.476	81.614	81.164	81.812	83.188	81.496	62.475	58.115	49.599	39.139	49.196	38.745	98.355	100.03	117.771	118.714	108.73	105.1	24.216	24.917	24.9
Probe8_GIZ_CL	2	CL	39.205	28.986	44.647	30.354	36.934	33.845	74.539	80.935	91.161	86.225	88.244	83.769	51.778	38.934	65.182	42.631	55.219	48.022	57.356	120.748	123.933	120.416	123.808	130.188	27.533	26.826	26.883
Probe9_GIZ_CL	2	CL	43.963	39.345	42.298	37.835	40.566	40.136	86.401	85.331	76.113	104.17	84.53	96.79	60.633	54.147	56.702	51.492	64.291	54.655	111.61	90.794	122.35	137.4	135.16	122.6	24.952	24.945	24.834
Probe10_GIZ_CL	2	CL	39.8039	41.969	41.288	43.703	42.866	42.695	82.892	109.588	89.226	82.138	89.794	86.69	50.037	55.936	50.269	49.665	57.239	57.273	101.91	136.69	108.647	119.501	123.38	106.97	27.762	28.5171	28.384
Sample1_ceramic_CL	3	CL	21.048	22.833	20.272	20.514	20.51	20.178	28.539	25.321	26.015	27.919	26.349	25.311	32.598	34.052	31.753	32.807	33.211	32.164	47.477	49.022	45.93	45.039	39.762	36.133	2.6384	2.8443	2.716
Probe2_Keramik_CL	3	CL	15.196	19.584	19.874	17.253	18.076	14.919	20.325	23.392	25.91	22.648	22.956	22.385	23.031	33.807	31.53	27.156	25	23.228	39.942	36.049	34.564	37.803	41.961	33.777	2.3842	2.3257	2.36
Probe3_Keramik_CL	3	CL	24.932	21.086	22.595	21.168	20.844	26.322	26.5	24.301	29.957	28.191	26.41	29.413	41.832	37.312	41.604	34.11	36.357	42.663	58.427	47.623	47.314	46.243	49.413	47.065	2.6131	2.8823	2.9488
Probe4_Keramik_CL	3	CL	40.254	43.59	43.185	40.724	36.212	38.019	47.479	48.573	49.144	42.126	38.402	51.154	64.057	67.286	66.96	64.345	61.87	60.698	70.304	76.401	76.109	76.779	76.41	70.812	2.5561	2.4499	2.4897
Probe5_Keramik_CL	3	CL	31.621	32.563	32.39	31.673	33.365	36.029	38.402	39.76	36.63	37.5	35.85	40.07	48.25	47.76	45.78	41.61	44.64	37.35	56.63	56.3	58.73	53.33	48.59	46.23	2.4862	2.5002	2.4862
Probe6_Keramik_CL	3	CL	10.641	13.008	13.357	10.198	10.068	10.082	18.34	17.821	17.567	15.139	18.775	15.879	22.353	27.332	28.308	13.645	29.646	29.758	38.966	38.165	38.084	16.451	41.413	39.911	2.2885	2.4565	2.7863
Probe7_Keramik_CL	3	CL	20.088	20.854	22.365	19.372	24.851	23.324	25.768	27.621	27.347	26.095	25.645	30.756	34.055	35.223	39.489	35.384	47.386	46.046	44.367	50.411	49.638	49.431	49.145	60.894	3.0781	2.9056	2.992
Probe8_Keramik_CL	3	CL	10.406	10.103	11.066	10.786	9.8344	10.643	14.009	14.955	15.924	18.498	18.084	14.941	24.647	25.375	25.828	24.661	24.596	25.009	34.72	37.255	36.062	36.726	33.853	33.696	1.8644	1.8041	1.8261
Probe9_Keramik_CL	3	CL	3.7006	3.5235	3.3749	3.8725	4.0981	3.8335	8.3027	8.6367	8.1362	8.3971	9.8214	8.5128	4.6733	4.3789	4.231	5.1233	5.1902	4.9112	13.13	15.1775	13.8009	11.1841	16.5277	15.2767	2.5242	2.5027	2.4931
Probe10_Keramik_CL	3	CL	25.828	28.64	25.856	27.129	25.706	25.868	30.684	34.04	31.938	30.375	34.394	36.05	43.823	45.5	36.2	44.573	35.14	35.81	52.374	51.94	45.97	54.8	48.63	49.55	1.717	1.7935	1.8202
Probe1_Gold_CL	4	CL	4.8557	5.5412	5.8732	5.0925	4.8201	4.8771	17.172	16.406	16.445	23.344	22.619	17.242	6.1785	6.8359	7.2819	6.3334	6.0337	5.985	21.236	20.459	20.263	28.314	27.317	21.294	6.9971	7.4596	6.7256
Probe2_Gold_CL	4	CL	8.6157	9.5352	9.0565	8.6471	9.4041	8.1241	22.779	24.86	27.156	21.255	21.362	19.394	10.872	11.719	11.141	10.426	12.359	9.9621	27.475	29.769	29.353	25.365	23.911	23.633	5.9894	5.7523	5.5361
Probe3_Gold_CL	4	CL	6.4888	6.7857	5.8849	5.9805	7.3508	6.4866	17.959	23.838	20.476	15.267	16.647	16.879	7.9271	8.5978	7.4916	7.5617	8.6502	8.2587	21.505	28.668	25.357	19.483	20.826	20.998	7.4353	8.9019	8.4194
Probe4_Gold_CL	4	CL	5.5829	5.9235	5.9252	5.9011	5.725	5.4908	20.563	20.098	18.463	20.229	19.137	19.269	7.7801	8.2241	8.4702	7.5807	7.749	7.7014	25.704	24.564	23.109	24.714	24.61	24.709	7.2046	7.2769	7.1989
Probe5_Gold_CL	4	CL	4.4539	3.6439	4.9746	5.4305	5.0928	4.8819	22.834	20.422	20.735	22.816	21.439	21.38	5.9382	5.0464	6.4807	6.6969	6.6507	6.1392	30.216	27.905	28.15	28.457	28.579	27.58	7.6529	7.8271	7.2003
Probe6_Gold_CL	4	CL	6.5991	7.0903	6.3222	6.8722	6.3927	7.2591	21.825	22.706	23.633	23.59	22.114	22.231	8.3213	8.7332	8.1204	8.5838	8.2766	8.8607	27.295	28.787	28.76	28.386	28.011	28.082	6.2029	5.3348	7.5762
Probe7_Gold_CL	4	CL	5.1128	4.7274	5.1141	5.5538	5.0421	6.3648	23.923	22.667	23.738	20.69	18.862	21.707	6.1347	5.7526	6.3705	6.865	6.2739	7.8149	30.713	28.61	29.861	26.653	23.121	28.268	8.3579	8.364	8.1034
Probe8_Gold_CL	4	CL	5.0475	5.1332	4.778	4.804	5.187	5.4545	16.632	16.237	17.389	18.698	22.743	16.942	6.6394	6.5113	6.3767	6.266	6.421	6.8845	21.684	22.92	22.931	19.621	29.577	21.508	5.9602	6.2706	6.1556
Probe9_Gold_CL	4	CL	4.979	5.0071	4.3696	5.0886	5.0198	5.1125	19.189	20.637	18.872	18.184	17.955	18.766	6.1382	5.9737	5.359	6.1257	6.1202	6.6174	25.011	26.265	23.998	23.385	22.946	22.711	6.9864	6.6912	6.9314
Probe10_Gold_CL	4	CL	4.7794	4.664	5.0501	4.994	4.5622	4.3371	17.912	18.67	19.868	19.037	18.261	18.061	5.7886	5.7836	5.9884	6.2527	5.8523	5.4168	20.644	20.116	21.476	21.502	20.505	22.596	7.4049	7.4879	7.2303
